# Supplementary material for: C-terminal mini-PEGylation of a marine peptide N6 had potent antibacterial and anti-inflammatory properties against Escherichia coli and Salmonella strains in vitro and in vivo
Source: BMC Microbiol. 2022 May 12;22:128. doi: 10.1186/s12866-022-02534-w (PMC9097129; doi:10.1186/s12866-022-02534-w)
Supplement: Supplementary file 2 — Additional file 2. (XLSX 89 kb) [file 12866_2022_2534_MOESM2_ESM.xlsx]

## Sheet: Sheet 1 (Fig. 1A)
Fig. 1A	Source data for the time-killing curves of peptides (1×, 2×, or 4×MIC) against E. coli CVCC195.
	CK						1 × N6						2 × N6						4 × N6						1 × N6-COOH-miniPEG						2 × N6-COOH-miniPEG						4 × N6-COOH-miniPEG						1 × PMB						2 × PMB
Time (h）				Mean	SE					Mean	SE					Mean	SE					Mean	SE					Mean	SE					Mean	SE					Mean	SE					Mean	SE
0	4.61278	4.65321	4.72428	4.66342	0.02661		4.61278	4.65321	4.72428	4.66342	0.02661		4.61278	4.65321	4.72428	4.66342	0.02661		4.61278	4.65321	4.72428	4.66342	0.02661		4.61278	4.65321	4.72428	4.66342	0.02661		4.61278	4.65321	4.72428	4.66342	0.02661		4.61278	4.65321	4.72428	4.66342	0.02661		4.61278	4.65321	4.72428	4.66342	0.02661		4.61278
0.5	4.95424	5.32222	5.27875	5.18507	0.09479		2	2	2.30103	2.10034	0.08193		0	0	0	0	0		0	0	0	0	0		3.54407	3.59106	3.54407	3.55973	0.01279		0	0	0	0	0		0	0	0	0	0		2.47712	3.07918	3.30103	2.95244	0.24614		2.30103
1	5.49136	5.43136	5.65321	5.52531	0.0541		0	0	0	0	0		0	0	0	0	0		0	0	0	0	0		0	0	0	0	0		0	0	0	0	0		0	0	0	0	0		2	2.30103	2.60206	2.30103	0.1738		0
2	6.36173	6.25527	6.38021	6.3324	0.03179		0	0	0	0	0		0	0	0	0	0		0	0	0	0	0		0	0	0	0	0		0	0	0	0	0		0	0	0	0	0		0	0	0	0	0		0
4	7.39794	7.61278	7.54407	7.51826	0.05172		0	0	0	0	0		0	0	0	0	0		0	0	0	0	0		0	0	0	0	0		0	0	0	0	0		0	0	0	0	0		0	0	0	0	0		0
6	9.62325	9.66276	9.63347	9.63983	0.00967		0	0	0	0	0		0	0	0	0	0		0	0	0	0	0		0	0	0	0	0		0	0	0	0	0		0	0	0	0	0		2.30103	2	0	1.43368	0.72209		0
8	9.76343	9.91381	9.89209	9.85645	0.03832		0	0	0	0	0		0	0	0	0	0		0	0	0	0	0		0	0	0	0	0		0	0	0	0	0		0	0	0	0	0		2.30103	2	2.47712	2.25938	0.1393		2.30103
10	10.8261	9.77815	10.6812	10.4285	0.26768		0	0	0	0	0		0	0	0	0	0		0	0	0	0	0		0	0	0	0	0		0	0	0	0	0		0	0	0	0	0		3.54407	3.53148	3.5563	3.54395	0.00717		2.47712
12	11.3222	11.3802	11.0792	11.2605	0.07529		0	0	0	0	0		0	0	0	0	0		0	0	0	0	0		0	0	0	0	0		0	0	0	0	0		0	0	0	0	0		4.44716	4.69897	4.64345	4.59653	0.07638		3.43136
24	10.5315	10.3617	10.301	10.3981	0.05631		0	0	0	0	0		0	0	0	0	0		0	0	0	0	0		0	0	0	0	0		0	0	0	0	0		0	0	0	0	0		8.75587	8.60206	8.59106	8.64967	0.0532		6.64345
[truncated: 9 more columns]

## Sheet: Sheet 2 (Fig. 1B)
Fig. 1B	Source data for the time-killing curves of peptides (1×, 2×, or 4×MIC) against S. pullorum CVCC533.
	CK						1 × N6						2 × N6						4 × N6						1 × N6-COOH-miniPEG						2 × N6-COOH-miniPEG						4 × N6-COOH-miniPEG						1 × CIP						2 × CIP
Time (h）				Mean	SE					Mean	SE					Mean	SE					Mean	SE					Mean	SE					Mean	SE					Mean	SE					Mean	SE
0	4.95424	4.8451	4.8451	4.88148	0.02971		4.95424	4.8451	4.8451	4.88148	0.02971		4.95424	4.8451	4.8451	4.88148	0.02971		4.95424	4.8451	4.8451	4.88148	0.02971		4.95424	4.8451	4.8451	4.88148	0.02971		4.95424	4.8451	4.8451	4.88148	0.02971		4.95424	4.8451	4.8451	4.88148	0.02971		4.95424	4.8451	4.8451	4.88148	0.02971		4.95424
0.5	4.90309	5.04139	5.14613	5.0302	0.05747		4.90309	4.8451	4.90309	4.88376	0.01578		4.70757	4.83251	4.77085	4.77031	0.02945		4.27875	4.30103	4.34242	4.3074	0.01523		5.04139	4.90309	4.69897	4.88115	0.08121		4.53148	4.49136	4.4624	4.49508	0.01635		4.23045	4.32222	4.11394	4.2222	0.04921		4.9345	4.98227	3.04139	4.31939	0.63915		3.60206
1	5.32222	5.38021	5.34242	5.34828	0.01388		5.04139	5.04139	4.8451	4.97596	0.05342		4.4624	4.43136	4.39794	4.43057	0.0152		3.25527	2.90309	3.30103	3.15313	0.10265		4.90309	4.77815	5.25527	4.97884	0.11663		4.43136	4.39794	4.47712	4.43548	0.01874		3.34242	3.14613	3.36173	3.28343	0.05624		4.77815	4.74036	4.89209	4.80354	0.0456		4.66276
2	5.65321	5.38021	5.38021	5.47121	0.0743		4.30103	5.04139	5	4.78081	0.19611		4.14613	4.04139	4.23045	4.13932	0.04465		0	0	0	0	0		5	4.95424	5.07918	5.01114	0.0298		3.95424	3.60206	3.8451	3.80047	0.08499		0	0	0	0	0		4.59106	4.54407	4.47712	4.53742	0.03306		4.23045
4	7.36173	7.36173	7.47712	7.40019	0.03141		4.04139	3.90309	4.07918	4.00789	0.0437		2	2	2	2	0		0	0	0	0	0		4.23045	4.04139	4.07918	4.11701	0.04716		0	0	0	0	0		0	0	0	0	0		3.14613	3.23045	3.36173	3.2461	0.06273		0
6	9.14613	9.20412	9.25527	9.20184	0.02574		3.43136	3.5682	3.34242	3.44733	0.05361		0	0	0	0	0		0	0	0	0	0		3.8451	4.04139	4.07918	3.98856	0.05924		0	0	0	0	0		0	0	0	0	0		0	0	0	0	0		0
8	10.6335	10.6532	10.7076	10.6647	0.01809		3.50515	3.50515	3.43136	3.48055	0.02008		0	0	0	0	0		0	0	0	0	0		3.77815	3.69897	4.23045	3.90252	0.13517		2.30103	2	2.47712	2.25938	0.11374		0	0	0	0	0		0	0	0	0	0		0
10	10.9191	10.9494	10.9685	10.9457	0.01174		3.77815	4	4.04139	3.93985	0.06673		2	2	2	2	0		0	0	0	0	0		4.39794	4.34242	4.17609	4.30548	0.05442		2.30103	2	2.47712	2.25938	0.11374		0	0	0	0	0		0	0	0	0	0		0
12	11.5052	11.4314	11.5185	11.485	0.02213		4.60206	4.8451	5.11394	4.8537	0.1207		3.11394	3.17609	3.20412	3.16472	0.02176		0	0	0	0	0		5.53148	5.36173	5.49136	5.46152	0.04182		3.14613	3.17609	3.34242	3.22155	0.04985		0	0	0	0	0		0	0	0	0	0		0
24	12.0492	12.017	12.0719	12.046	0.01299		8.25527	8.36173	8.50515	8.37405	0.05911		3.64345	3.51851	3.63347	3.59848	0.03273		0	0	0	0	0		10.6434	10.7324	10.7076	10.6945	0.02163		4.38021	4.82608	4.83251	4.6796	0.12223		0	0	0	0	0		0	0	0	0	0		0
[truncated: 9 more columns]

## Sheet: Sheet 3 (Fig. 1C)
Fig. 1C	Source data for the dose-time curves of peptides against E. coli CVCC195.
		Lg CFU/mL
	Log2 Concentration (× MIC)	N6				N6-COOH-miniPEG
	0.02	9.89209	9.90849	9.86923		9.77085	9.86332	9.8451
	0.03	9.79934	9.66276	12.1158		9.51851	9.53148	9.32222
	0.05	9.38021	9.54407	9.5682		9.20412	9.36173	9.23045
	0.06	9.23045	9.34242	9.36173		9.20412	9.25527	9.11394
	0.09	8.90309	9.25527	9.11394		8.74819	8.78533	8.63347
	0.13	8.77085	8.79239	8.63347		8.51851	8.49136	8.36173
	0.19	8.6721	8.75587	8.72428		8.73239	8.76343	8.60206
	0.25	8.89209	8.91381	8.8451		8.5682	8.6721	8.47712
	0.38	8.57978	8.61278	8.60206		8.66276	8.61278	8.60206
	0.5	8.57978	8.68124	8.62325		8.54407	8.57978	8.59107
	0.75	8.4624	8.5682	8.30103		7.78533	7.76343	7.60206
	1	7.95424	8.11394	7.60206		0	0	0
	1.5	0	0	0		0	0	0
	2	0	0	0		0	0	0
	3	0	0	0		0	0	0
	4	0	0	0		0	0	0

## Sheet: Sheet 4 (Fig. 1D)
Fig. 1D	Source data for the dose-time curves of peptides against S. pullorum CVCC533.
		Lg CFU/mL
	Log2 Concentration (× MIC)	N6				N6-COOH-miniPEG
	0.02	10.7404	10.6902	10.699		10.8808	10.716	10.7782
	0.03	10.7924	10.7404	10.7634		10.7782	10.5911	10.5682
	0.05	10.8129	10.8513	10.8633		10.699	10.6532	10.6128
	0.06	11.0682	11.1072	11.143		10.0792	10.1761	10.0792
	0.09	10.3222	10.4914	10.6335		10	9.8451	9.8451
	0.13	10.7634	10.7559	10.6902		10.8573	10.7482	10.7708
	0.19	10.8129	10.8325	10.9031		10.7243	10.6128	10.6021
	0.25	10.7324	10.6335	10.6435		10.415	10.4472	10.1761
	0.38	10.4914	10.5441	10.5441		10.5185	10.3979	10.5441
	0.5	9.64345	9.54407	9.47712		10.6532	10.7993	10.8129
	0.75	10.699	10.6434	10.6232		10.6902	10.6335	10.7243
	1	10.6233	10.6532	10.7482		10.7404	10.7782	10.7482
	1.5	6.49136	6.27875	6.27875		5.07918	5.11394	5.07918
	2	5.65321	5.57978	5.6902		4	4.49136	4.54407
	3	0	0	0		3.23045	3.25527	3.32222
	4	0	0	0		0	0	0

## Sheet: Sheet 5 (Fig. 1E)
Fig. 1E	Source data for the hemolytic activity of peptides at different concentrations (0.5–128 μg/mL) against mouse erythrocytes.
		N6						N6-COOH-miniPEG						0.1% Triton X-100
	Concentration (μg/mL)				Mean	SE					Mean	SE					Mean	SE
	0.5	1.34961	0.899743	0.771208	1.00686	0.14317		1.67095	1.41388	NA	1.54242	0.07421		100	100	100	100	0
	1	NA	0.96401	0.449871	0.70694	0.14842		1.54242	NA	2.50643	2.02442	0.27829		100	100	100	100	0
	2	1.79949	1.86375	NA	1.83162	0.01855		1.67095	NA	1.99229	1.83162	0.09276		100	100	100	100	0
	4	1.79949	1.99229	NA	1.89589	0.05566		2.82776	NA	1.86375	2.34576	0.27829		100	100	100	100	0
	8	2.12082	0.835476	NA	1.47815	0.37105		1.92802	1.92802	NA	1.92802	0		100	100	100	100	0
	16	2.63496	1.09255	NA	1.86375	0.44526		1.79949	NA	2.50643	2.15296	0.20408		100	100	100	100	0
	32	1.99229	2.57069	NA	2.28149	0.16697		1.09255	1.34961	1.60668	1.34961	0.12118		100	100	100	100	0
	64	2.31363	2.44216	2.44216	2.39931	0.03498		1.47815	1.67095	NA	1.57455	0.05566		100	100	100	100	0
	128	3.02057	NA	3.1491	3.08483	0.0371		NA	1.92802	1.41388	1.67095	0.14842		100	100	100	100	0

## Sheet: Sheet 6 (Fig. 1F)
Fig. 1F	Source data for the cytotoxicity of peptides toward RAW 264.7 cells.
		N6						N6-COOH-miniPEG
	Concentration (μg/mL)				Mean	SE					Mean	SE
	1	81.4969	79.8337	101.455	87.5953	5.67189	262.786	114.761	127.235	103.118	115.038	5.68542
	2	83.1601	83.1601	112.266	92.8621	7.92166		100.624	110.603	88.9813	100.069	5.10129
	4	80.6653	78.1705	98.9605	85.9321	5.35123		94.8025	100.624	93.9709	96.4657	1.70878
	8	77.3389	77.3389	98.1289	84.2689	5.65833		104.782	104.782	88.1497	99.2377	4.52666
	16	74.8441	72.3493	98.9605	82.0513	6.92816		92.3077	93.9709	83.9917	90.0901	2.52034
	32	78.1705	70.6861	98.1289	82.3285	6.68737		89.8129	111.434	88.9813	96.7429	6.00103
	64	79.8337	81.4969	110.603	90.6445	8.15741		99.7921	92.3077	86.4865	92.8621	3.14432
	128	69.8545	67.3597	98.9605	78.7249	8.28206		81.4969	81.4969	77.3389	80.1109	1.13166
	256	64.8649	61.5385	86.4865	70.9327	6.38564		77.3389	74.8441	75.6757	75.9529	0.59882

## Sheet: Sheet 7 (Fig. 2A)
Fig. 2A	Source data for the effects of serum on the antibacterial activity of N6 and N6-COOH-miniPEG against E. coli CVCC195.
	N6 + Serum						N6-COOH-miniPEG + Serum						N6						N6-COOH-miniPEG
	Zone of Inhibition (cm)						Zone of Inhibition (cm)						Zone of Inhibition (cm)						Zone of Inhibition (cm)
Time(h)				Mean	SE					Mean	SE					Mean	SE					Mean	SE
0.5	1.39	1.4	1.4	1.39667	0.00333		1.39	1.39	1.39	1.39	0		1.39	1.38	1.38	1.38333	0.00333		1.39	1.38	1.39	1.38667	0.00333
2	1.4	1.4	1.39	1.39667	0.00333		1.39	1.39	1.39	1.39	0		1.4	1.39	1.4	1.39667	0.00333		1.38	1.38	1.39	1.38333	0.00333
4	1.4	1.4	1.4	1.4	0		1.39	1.39	1.39	1.39	0		1.4	1.4	1.4	1.4	1.57009e-16		1.38	1.38	1.38	1.38	0
6	1.4	1.39	1.4	1.39667	0.00333		1.39	1.39	1.39	1.39	0		1.4	1.4	1.39	1.39667	0.00333		1.38	1.39	1.39	1.38667	0.00333
8	1.4	1.4	1.4	1.4	0		1.39	1.39	1.39	1.39	0		1.39	1.4	1.4	1.39667	0.00333		1.38	1.39	1.37	1.38	0.00577
10	1.4	1.39	1.4	1.39667	0.00333		1.39	1.39	1.39	1.39	0		1.4	1.39	1.39	1.39333	0.00333		1.39	1.4	1.38	1.39	0.00577
12	1.4	1.4	1.4	1.4	0		1.39	1.39	1.39	1.39	0		1.4	1.4	1.4	1.4	1.57009e-16		1.38	1.38	1.38	1.38	0

## Sheet: Sheet 8 (Fig. 2B)
Fig. 2B	Source data for the peptide remaining in serum.
	T(min)	N6				N6-COOH-miniPEG
	0	100	100	100		100	100	100
	30	80.5785	82.6446	83.2037		101.207	97.8636	102.043
	60	127.516	125.62	123.7		102.907	101.737	101.096
	120	107.146	108.216	106.077		81.841	80.6706	80.0576
	240	79.3388	86.1935	88.8187		23.407	22.9333	23.1702

## Sheet: Sheet 9 (Fig. 2C)
Fig. 2C	Source data for the stability of peptides in trypsin buffer.
	5min						10min						15min						30min						1h						2h
	Zone of Inhibition (cm)						Zone of Inhibition (cm)						Zone of Inhibition (cm)						Zone of Inhibition (cm)						Zone of Inhibition (cm)						Zone of Inhibition (cm)
				Mean	SE					Mean	SE					Mean	SE					Mean	SE					Mean	SE					Mean	SE
N6	1.1	1.1	1.15	1.11667	0.0166667		1	1.1	1	1.03333	0.0333333		1.05	1	1.15	1.06667	0.0440959		0.9	0.95	0.9	0.916667	0.0166667		0.7	0.8	0.8	0.766667	0.0333333		0.6	0.55	0.3	0.483333	0.0927961
N6-COOH-miniPEG	1.1	1.1	1.14	1.11333	0.0133333		1.14	1.2	1.1	1.14667	0.0290593		1	1.1	0.9	1	0.057735		1	1	1.1	1.03333	0.0333333		0.9	0.9	1	0.933333	0.0333333		0.8	0.8	0.7	0.766667	0.0333333

## Sheet: Sheet 10 (Fig. 2D)
Fig. 2D	Source data for the stability of peptides in SIF.
	0 min						5 min						15 min						30 min						60 min
				Mean	SE					Mean	SE					Mean	SE					Mean	SE					Mean	SE
N6	0	0	0	0	0		0	0	0	0	0		0	0	0	0	0		0	0	0	0	0		0	0	0	0	0
N6-COOH-miniPEG	0	0	0	0	0		0	0	0	0	0		0	0	0	0	0		0	0	0	0	0		0	0	0	0	0
NC	0	0	0	0	0		0	0	0	0	0		0	0	0	0	0		0	0	0	0	0		0	0	0	0	0
PC-N6	1.15	1.15	1.15	1.15	0		1.15	1.15	1.15	1.15	0		1.15	1.15	1.15	1.15	0		1.15	1.15	1.15	1.15	0		1.15	1.15	1.15	1.15	0
PC-N6-COOH-miniPEG	1.1	1.1	1.1	1.1	0		1.1	1.1	1.1	1.1	0		1.1	1.1	1.1	1.1	0		1.1	1.1	1.1	1.1	0		1.1	1.1	1.1	1.1	0

[truncated: 18 more sheets: Sheet 11 (Fig. 2E), Sheet 12 (Fig. 2F), Sheet 13 (Fig. 4A), Sheet 14 (Fig. 4B), Sheet 15 (Fig. 4C), Sheet 16 (Fig. 4D), Sheet 17 (Fig. 6A), Sheet 18 (Fig. 6B), Sheet 19 (Fig. 6C), Sheet 20 (Fig. 6D), Sheet 21 (Fig. 7A), Sheet 22 (Fig. 7B), Sheet 23 (Fig. 7C), Sheet 24 (Fig. 7D), Sheet 25 (Fig. S9), Sheet 26 (Fig. S10), Sheet 27 (Fig. S12), Fig. S13]
